# Supplementary material for: A simple algebraic cancer equation: calculating how cancers may arise with normal mutation rates
Source: BMC Cancer. 2010 Jan 5;10:3. doi: 10.1186/1471-2407-10-3 (PMC2829925; doi:10.1186/1471-2407-10-3)
Supplement: Additional file 2 — Spreadsheet for calculations with the equation. Excel spreadsheet [file 1471-2407-10-3-S2.XLS]

## Sheet: Sheet1
EXCEL WORKSHEET FOR EQUATION 8
The cumulative probability of cancer (p) is calculated in column D by inputting parameter values in Columns B, E, F, G, and H
		Column
		D	p= cumulative probability of cancer
		B*	d=divisions since birth
		F	k=number of rate-limiting pathway mutations
		E	u=mutation rate
		H	N = number of clonal units (like crypts)
		G	m=number of stem cells per clonal unit
COLON CANCER
											SEER DATA**
age (years)	stem cell division rate (days per division)*	divisions (d)*	probability of cancer (p)	mutation rate (u)	# rate limiting mutations (k)	number of crypts (m)	# stem cells per crypt (N)	cancer incidence	cancer incidence per 100,000		average age at cancer	cancer incidence per 100,000, SEER Data
0	4	0	0	3e-06	6	15000000	8	0	0		0	0
5	4	456.25	0	3e-06	6	15000000	8	0	0		2.5	0
10	4	912.5	5.32907e-08	3e-06	6	15000000	8	5.32907e-08	0.00532907		7.5	0
15	4	1368.75	5.72875e-07	3e-06	6	15000000	8	5.19584e-07	0.0519584		12.5	0.0714418
20	4	1825	3.18411e-06	3e-06	6	15000000	8	2.61124e-06	0.261124		15.5	0.176509
25	4	2281.25	1.20836e-05	3e-06	6	15000000	8	8.89948e-06	0.889948		22.5	0.471869
30	4	2737.5	3.59173e-05	3e-06	6	15000000	8	2.38337e-05	2.38337		27.5	1.45731
35	4	3193.75	9.02038e-05	3e-06	6	15000000	8	5.42865e-05	5.42865		32.5	2.81846
40	4	3650	0.000200153	3e-06	6	15000000	8	0.000109949	10.9949		37.5	5.58749
45	4	4106.25	0.000404075	3e-06	6	15000000	8	0.000203922	20.3922		42.5	11.1405
50	4	4562.5	0.000757094	3e-06	6	15000000	8	0.000353019	35.3019		47.5	21.5899
55	4	5018.75	0.00133537	3e-06	6	15000000	8	0.000578278	57.8278		52.5	42.7194
60	4	5475	0.00224057	3e-06	6	15000000	8	0.0009052	90.52		57.5	77.9368
65	4	5931.25	0.0036046	3e-06	6	15000000	8	0.00136403	136.403		62.5	125.983
70	4	6387.5	0.00559441	3e-06	6	15000000	8	0.00198981	198.981		67.5	184.035
75	4	6843.75	0.00841665	3e-06	6	15000000	8	0.00282224	282.224		72.5	250.964
80	4	7300	0.0123219	3e-06	6	15000000	8	0.00390529	390.529		77.5	319.14
85	4	7756.25	0.0176081	3e-06	6	15000000	8	0.00528621	528.621		82.5	387.218
90	4	8212.5	0.0246223	3e-06	6	15000000	8	0.00701415	701.415
* Divisions (d) are changed by inputting the number of days per stem cell division in colum B (stem cell division rate)
**Database: Incidence - SEER 11 Regs Public-Use, Nov 2001 Sub (1992-1999)
								Cancer Age-Incidence Data is plotted below
The above parameter values are set for the standard model with
d= 1 stem cell division every 4 days
u= 3 X 10-6 or a 3,000 base pair target for each rate-limiting pathway mutation
k= 6 pathway rate-limiting mutations
m= 1.5 million crypts per colon
N= 8 effective stem cells per crypt
cancer incidence is for 5 year intervals per individual
cancer incidence per 100,000 individuals multiplies the risk per individual times 100,000
